# Supplementary material for: The Role of Different Feedback Devices in the Survival of Patients in Cardiac Arrest: Systematic Review with Meta-Analysis
Source: J Clin Med. 2024 Oct 8;13(19):5989. doi: 10.3390/jcm13195989 (PMC11477487; doi:10.3390/jcm13195989)
Supplement: Supplementary file 1 [file jcm-13-05989-s001.zip]

Archive with 1 entries (1 files):
- jcm-3212786-supplementary.pdf
